# Supplementary material for: Screening of Anti-Inflammatory Activity and Metabolomics Analysis of Endophytic Fungal Extracts; Identification and Characterization of Perylenequinones and Terpenoids from the Interesting Active Alternaria Endophyte
Source: Molecules. 2023 Sep 9;28(18):6531. doi: 10.3390/molecules28186531 (PMC10534442; doi:10.3390/molecules28186531)
Supplement: Supplementary file 1 [file molecules-28-06531-s001.zip]

Archive with 1 entries (1 files):
- molecules-2550964-supplementary.pdf
